# Supplementary material for: Systematic Analysis of the CCoAOMT Gene Family in Isatis indigotica and the Molecular Mechanism of CCoAOMT8-Mediated Flavonoid Synthesis Under Alkaline Stress Treatment
Source: Biology (Basel). 2025 Oct 30;14(11):1518. doi: 10.3390/biology14111518 (PMC12649902; doi:10.3390/biology14111518)
Supplement: Supplementary file 1 [file biology-14-01518-s001.zip]

Archive with 9 entries (8 files):
- biology-3907196-supplementary/
- biology-3907196-supplementary/supplementary Figure S1 Motif sequence of the CCoAOMT gene family in  I. indigotica..png
- biology-3907196-supplementary/supplementary Figure S2 Multiple sequence alignment results of IiCCoAOMT proteins..png
- biology-3907196-supplementary/supplementary Figure S3 UPLC chromatogram A standard sample diagram; B. C, D, E, F Sample images with different processing times.png
- biology-3907196-supplementary/supplementary Figure S4 Arabidopsis WRKY gene and Isatis indigotica WRKY gene co construct phylogenetic tree..png
- biology-3907196-supplementary/supplementary Table S1.xlsx
- biology-3907196-supplementary/supplementary Table S2.pdf
- biology-3907196-supplementary/supplementary Table S3.xlsx
- biology-3907196-supplementary/supplementary Table S4 Fingerprint similarity matching result.xlsx
