# Supplementary material for: Systematic Analysis of the CCoAOMT Gene Family in Isatis indigotica and the Molecular Mechanism of CCoAOMT8-Mediated Flavonoid Synthesis Under Alkaline Stress Treatment
Source: Biology (Basel). 2025 Oct 30;14(11):1518. doi: 10.3390/biology14111518 (PMC12649902; doi:10.3390/biology14111518)
Supplement: Supplementary file 1 [file biology-14-01518-s001.zip › biology-3907196-supplementary/supplementary Table S1.xlsx]

## Sheet: Sheet1
CCoAOMT gene sequence of Isatis indigotica
>Iin23419.t1
MATTTTEATKTSTNGEDKQSQNLRHQEVGHKSLLQSDDLYQYILETSVYPREPESMKELR
EVTAKHPWNIMTTSADEGQFLNMLIKLINAKNTMEIGVYTGYSLLATALALPEDGKILAM
DVNRENYELGLPIIEKAGVAHKIDFREGPALPVLDQLVADEKNHGTYDFIFVDADKDNYI
NYHKRLIDLVKVGGVIGYDNTLWNGSVVAAPDAPMRKYVRYYRDFVLELNKALAADPRIE
ICMLPVGDGITICRRIN*
>Iin27867.t1
MATGLAMARCSISVCRTADVLLNRSTVSVVRNLKFSRRLIGNCSMAATPFVVADDEKYGN
KQVISLTPRLYDYVLSNVREPEILRKLREETAKMRGSQMQVSPDQAQLLAMLVQILGAER
CIEVGVYTGYSSLAVALALPESGRLVACERDSNSLEVAKRYYELAGVSHKVIVKHGLAAE
SLKSMIQNGEGSSYDFAFVDADKRMYQDYFELLLQLVRVGGVIVMDNVLWHGRVADPMVN
DAKTISIRNFNKKLVDDERISISMVPIGDGMTICRKR*
>Iin25371.t1
MANEIPSKGILKSEALKQYILETSAYPREHELLKELRKATVHKYGNLSEMEVPVDEGHFL
SMLLKIMNAKNTLELGVFTGYSLLTTALALPEDGRITAIDIDKEAYEVGLEFIKKAGVDH
KINFIHSDGIKALDQLVNDNEEFDFAFADADKSNYVNFLERLLKLVKVGGIIAFDNTLWF
GFVAEDEEGVPEHMREYREALIEFNKKLALDTRVEVSQISIGDGVTLCRRLI*
>Iin25370.t1
MANEIPPKGILKSEALLQYILETSAYPREHELLKELRKVTAQRYGNLSEMVVPVDEGIFL
SMLIKIMNAKNTLELGVFTGYSLLATALALPEDGRITAIDIDKETYQVGLEFLKKAGVDH
KINFIHSEGMKALDQLVNDKQEFDFIFADGDKPNYVNFHEKFLKLVKVGGIIAFDNTLWF
SFVVEDEERVPEFMRESRVALLEFNKKLALDPRVEISQISVGDGVTLCRRLV*
>Iin11784.t1
MLVQILGAEKCIEVGVFTGYSSLSVALASPETGRLVACERDLNSLEVAKKYYKLAGVSNK
VNDAKTVSIRDFNKRLMVDERVSIMESLPHDVVELILERLAVKFLVRLRCVSKKWKSTID
SRRFQEPHFIRSSKSRDADVLFVSIRD*
>Iin10582.t1
MENLIPSKGILKNEALKKYIFETTAYPREHEELKKLREATVHKYGNLSEMEVPVDEGLFL
SMLIKMMNAKNTLELGVFTGYSLLTTALALPDDGRITAIDIDREAYEVGLEFIKNAGVDH
KINFIQSDGLQALDKMLSENPKPEFDFAFVDADKPNYVNALERLMKLVKVGGIIAFDNTL
WFGFVAEEEESVPEHMRVNRKALMELNERLASDPRIELSQVSIGDGVTLCRRLV*
>Iin22645.t1
MAKDEARASDFSKGLLQSEELYKYILETTVYPREPEALKELRNITHNHPRAKMATAPDAG
QLMEMLLNLVNARKTIEVGVFTGYSLLLTALTLPEDGKVIAIDVNRESYEIGLPVIKKAG
VEHKIDFKESEALPVLDELLNDKDNEGGFDFAFVDADKVNYWNYHERLMRLIKVGGIIVY
DNTLWGGSVAEPDSSTPEWRREGKKATLELNLKLSADQRVQISHAALGDGITICRRLC*
>Iin25369.t1
MDHALPNKGILKSEALRQYIMETTAYPREPELLKELRYATIERYGNLSEMGIPIDEGLFL
SMIVKMMNAKNTLEIGVFTGYSLFTVALALPEDGRITAIDMDKAGYNMGLEFMTKAGVDH
KINFIKSDALEALDQLLKGEKQEFDFAFVDADKRNYVNFLERLLKLVRVGGIIAFDNTLW
FGTVAEEENEVPHHLKLYREAIMQFNKKLATDSRVEISQVSIGDGSNLDASCHIFTTYGE
ISRISKSLFFSHFKIPTTLTRFQVDR*
