# Supplementary material for: Systematic Analysis of the CCoAOMT Gene Family in Isatis indigotica and the Molecular Mechanism of CCoAOMT8-Mediated Flavonoid Synthesis Under Alkaline Stress Treatment
Source: Biology (Basel). 2025 Oct 30;14(11):1518. doi: 10.3390/biology14111518 (PMC12649902; doi:10.3390/biology14111518)
Supplement: Supplementary file 1 [file biology-14-01518-s001.zip › biology-3907196-supplementary/supplementary Table S3.xlsx]

## Sheet: Sheet1
QRT-PCR Primers
gene	Forward primer（5′-3′）	Reverse primer（5′-3′）
EF1-α	GCCGATTGTGCTGTCC	GTGGCATCCATCTTGTTA
Iinccoaomt1	CACTGGCTACTCTCTCCTCG	ATCGATCTTGTGAGCAACGC
Iinccoaomt2	GCGAGGTAGTCAAATGCAGG	CAGCCAACGATGAATAGCCC
Iinccoaomt3	GTTTTGTGGCTGAGGACGAG	GCGTGACACCATCTCCAATG
Iinccoaomt4	AGGGATCCTCAAGAGCGAAG	TCTGGGCTGTTACTTTCCGA
Iinccoaomt5	GGACGTCTTGTTGCATGTGA	CGGTTTTCGCATCATTCACC
Iinccoaomt6	ATGTCAACGCACTGGAGAGA	TGGCACACTTTCCTCTTCCT
Iinccoaomt7	ACCACCCTCGAGCTAAGATG	ACCCCAACTTCGATCGTCTT
Iinccoaomt8	CCCTTGAGGCCTTAGACCAA	CGCAATGATTCCTCCAACCC
