# Supplementary material for: Systematic Analysis of the CCoAOMT Gene Family in Isatis indigotica and the Molecular Mechanism of CCoAOMT8-Mediated Flavonoid Synthesis Under Alkaline Stress Treatment
Source: Biology (Basel). 2025 Oct 30;14(11):1518. doi: 10.3390/biology14111518 (PMC12649902; doi:10.3390/biology14111518)
Supplement: Supplementary file 1 [file biology-14-01518-s001.zip › biology-3907196-supplementary/supplementary Table S4 Fingerprint similarity matching result.xlsx]

## Sheet: Sheet1
matching result
	CK.cdf	Alkali 1d.cdf	Alkali 3d.cdf	Alkali 5d.cdf	control group.cdf	Compare fingerprint spectra
CK.cdf	1	0.957	0.928	0.881	0.978	0.982
Alkali 1d.cdf	0.957	1	0.958	0.949	0.956	0.988
Alkali 3d.cdf	0.928	0.958	1	0.972	0.921	0.973
Alkali 5d.cdf	0.881	0.949	0.972	1	0.863	0.941
control group.cdf	0.978	0.956	0.921	0.863	1	0.98
Compare fingerprint spectra	0.982	0.988	0.973	0.941	0.98	1
Calculate the correction peak group	0 group
